# Supplementary material for: Strong variation of spin-orbit torques with relative spin relaxation rates in ferrimagnets
Source: Nat Commun. 2023 Mar 30;14:1778. doi: 10.1038/s41467-023-37506-9 (PMC10063689; doi:10.1038/s41467-023-37506-9)
Supplement: Supplementary file 3 — Source Data [file 41467_2023_37506_MOESM3_ESM.xlsx]

## Sheet: Fig.1
Fig.1a			Fig.1b			Fig.1c x=0.3			Fig.1c x=0.43			Fig.1c x=0.61			Fig.1d x=0.75			Fig.1d x=0.85			Fig.1d x=1
H (kOe)	Ms (emu/cc)		Hz(Oe)	Vahe(V)		Hz(Oe)	Vahe(V)		Hz(Oe)	Vahe(V)		Hz(Oe)	Vahe(V)		Hz(Oe)	Vahe(V)		Hz(Oe)	Vahe(V)		Hz(Oe)	Vahe(V)
40.0004	215.634		2092.12	0.0031148		2999.74	-0.00250386		4944.19	-0.00326653		2091.05	0.00319941		25000.7	-3.80327		25000.2	-3.21156		25000	-3.88275
37.0004	217.622		2091.84	0.0031148		2999.74	-0.00257319		4875.24	-0.00326657		2091.26	0.00319961		25000.7	-3.80335		25000.2	-3.21156		25000	-3.8828
34.0004	216.851		2035.16	0.00311479		2999.74	-0.00257319		4797.39	-0.00326662		2091.33	0.00319961		25000.7	-3.80315		25000.2	-3.21192		25000	-3.88285
31.0004	218.55		1960.85	0.0031149		2999.74	-0.00257319		4731.54	-0.00326666		2050.2	0.00319978		25000.7	-3.80335		25000.2	-3.21204		25000	-3.883
28.0004	220.514		1886.63	0.003115		2999.74	-0.00257319		4669.68	-0.0032667		2005.35	0.00319979		25000.7	-3.80315		25000.2	-3.2122		25000	-3.8828
25.0005	220.847		1812.56	0.00311511		2999.74	-0.00257319		4619.76	-0.00326673		1961.63	0.00319978		25000.6	-3.80335		25000.2	-3.2122		25000	-3.88295
22.0002	220.32		1737.54	0.00311502		2999.77	-0.00257319		4545.76	-0.00326678		1917.8	0.00319998		25000.6	-3.80295		25000.2	-3.21184		25000	-3.8828
19.0004	219.837		1661.47	0.00311514		2999.88	-0.00257319		4471.86	-0.00326663		1873.66	0.00319997		25000.7	-3.80303		25000.2	-3.21192		25000	-3.88275
16.0004	220.212		1586.12	0.00311525		2999.87	-0.00257319		4417.94	-0.00326653		1829.04	0.00319998		25000.6	-3.80303		25000.2	-3.21196		25000	-3.88275
13.0003	220.07		1510.87	0.00311517		2999.86	-0.00257319		4338.16	-0.00326671		1785.07	0.00319997		25000.7	-3.80319		25000.2	-3.212		25000	-3.8827
10.0002	219.646		1436.31	0.00311527		2999.86	-0.00257319		4264.28	-0.00326663		1740.15	0.00320018		25000.7	-3.80335		25000.2	-3.21152		25000	-3.88275
7.00029	219.129		1362.61	0.00311518		2999.87	-0.00257319		4202.38	-0.00326667		1694.65	0.00319999		25000.6	-3.80323		25000.2	-3.21192		25000	-3.8827
5.00028	219.459		1290.47	0.00311547		2999.85	-0.00257319		4130.65	-0.00326647		1649.36	0.0032002		25000.7	-3.80347		25000.2	-3.21172		25000	-3.8828
5.00035	218.209		1217.66	0.00311537		2999.87	-0.00257319		4058.83	-0.00326645		1604.64	0.0032002		25000.7	-3.80343		25000.2	-3.21184		25000	-3.8827
4.79614	218.573		1143.86	0.00311547		2999.88	-0.00257319		3980.95	-0.0032665		1559.49	0.00320021		25000.7	-3.80327		25000.2	-3.21168		25000	-3.8827
4.59226	219.616		1068.01	0.00311539		2999.87	-0.00257319		3893.16	-0.00326655		1514.72	0.00320041		25000.7	-3.80315		25000.2	-3.21176		25000	-3.8827
4.38798	218.71		991.607	0.00311531		2999.86	-0.00257319		3813.28	-0.0032666		1470.59	0.00320041		25000.7	-3.80331		25000.5	-3.21172		25000.1	-3.88275
4.18404	218.446		915.687	0.00311543		2999.86	-0.00257319		3737.31	-0.00326665		1426.54	0.00320061		25000.7	-3.80291		25000.7	-3.21196		25000.5	-3.8827
3.97985	218.586		841.13	0.00311534		2999.85	-0.00257319		3677.31	-0.00326668		1382.77	0.00320041		25000.7	-3.80307		25000.8	-3.21196		25000.5	-3.88265
3.77592	218.225		767.866	0.00311544		2999.86	-0.00257319		3607.42	-0.00326673		1339.14	0.0032006		25000.7	-3.80303		25000.7	-3.21212		25000.5	-3.8827
3.5719	218.31		694.925	0.00311533		2999.85	-0.00257319		3541.56	-0.00326677		1295.9	0.00320059		25000.7	-3.80287		25000.7	-3.2118		25000.5	-3.8827
3.36721	218.269		622.789	0.00311543		2999.84	-0.00257319		3469.66	-0.00326681		1252.55	0.00320058		25000.7	-3.80335		25000.8	-3.21172		25000.5	-3.88285
3.16326	218.016		550.649	0.00311552		2999.85	-0.00257319		3405.78	-0.00326685		1209.22	0.00320057		25000.6	-3.80363		25000.8	-3.21179		25000.5	-3.88285
2.95888	217.888		477.978	0.00311542		2999.86	-0.00257319		3331.88	-0.0032669		1165.16	0.00320057		25000.7	-3.80339		25000.7	-3.21184		25000.5	-3.8829
2.75493	217.928		405.37	0.00311531		2999.85	-0.00257319		3261.85	-0.00326681		1120.61	0.00320057		25000.6	-3.80343		25000.7	-3.21196		25000.5	-3.8831
2.55122	217.584		332.491	0.00311541		2999.85	-0.00257319		3201.9	-0.00326666		1075.45	0.00320058		24991.9	-3.80328		25000.8	-3.2122		25000.5	-3.88285
2.34698	217.706		258.388	0.00311531		2999.84	-0.00257319		3132.01	-0.0032667		1029.94	0.00320059		24950.5	-3.80322		25000.8	-3.21187		25000.5	-3.883
2.1427	217.384		184.51	0.00311522		2999.86	-0.00257319		3062.2	-0.00326674		984.738	0.0032004		24893.4	-3.80325		25000.8	-3.21199		25000.5	-3.88295
1.93868	217.432		109.974	0.00311533		2999.85	-0.00257319		3010.25	-0.00326677		939.31	0.00320061		24818.7	-3.80334		25000.7	-3.21184		25000.5	-3.8828
1.73436	217.287		34.7888	0.00311524		2999.87	-0.00257319		2944.36	-0.00326681		894.735	0.00320061		24744.2	-3.80328		25000.7	-3.21196		25000.5	-3.8829
1.53026	216.953		-41.2511	0.00311516		2999.87	-0.00257319		2880.28	-0.00326685		849.799	0.00320062		24664.1	-3.80357		25000.8	-3.21192		25000.5	-3.883
1.32631	216.743		-115.969	0.00311527		2999.84	-0.00257319		2822.32	-0.00326657		806.117	0.00320061		24585.8	-3.80357		25000.7	-3.21196		25000.5	-3.8831
1.12224	216.487		-190.871	0.00311518		2999.84	-0.00257319		2750.41	-0.00326661		762.391	0.00320061		24503.9	-3.80368		25000.8	-3.21207		25000.5	-3.88285
0.91804	216.227		-264.783	0.00311509		2997.74	-0.00257322		2684.52	-0.00326653		718.65	0.0032006		24424.5	-3.80344		25000.8	-3.2118		25000.5	-3.88275
0.71393	215.838		-338.224	0.00311499		2979.65	-0.00257345		2622.66	-0.00326644		676.062	0.00320059		24339.3	-3.80377		25000.8	-3.21184		25000.5	-3.8829
0.51001	215.393		-411.053	0.00311508		2940.31	-0.00257395		2550.74	-0.00326654		633.02	0.00320058		24254	-3.80389		25000.7	-3.21188		25000.5	-3.88295
0.30566	214.985		-483.571	0.00311498		2905.24	-0.00257306		2498.86	-0.00326645		589.754	0.00320056		24177.3	-3.80376		25000.7	-3.21184		25000.5	-3.88295
0.10168	214.245		-555.364	0.00311487		2874.16	-0.00257345		2427.04	-0.00326649		546.851	0.00320055		24091.8	-3.80425		25000.7	-3.21168		25000.5	-3.8829
-0.10243	213.261		-626.968	0.00311476		2843.23	-0.00257385		2353.12	-0.00326654		503.484	0.00320034		24015.2	-3.80364		25000.7	-3.2118		25000.5	-3.8831
-0.30629	212.181		-698.545	0.00311485		2806.23	-0.00257431		2313.2	-0.00326656		460.644	0.00320053		23929.6	-3.80376		25000.7	-3.21196		25000.5	-3.883
-0.51067	211.411		-770.517	0.00311474		2772.26	-0.00257341		2239.36	-0.00326661		417.469	0.00320052		23846.9	-3.80359		25000.7	-3.21196		25000.5	-3.88285
-0.71464	211.055		-843.51	0.00311463		2736.32	-0.00257387		2163.45	-0.00326665		373.652	0.00320032		23764.1	-3.80402		25000.7	-3.212		25000.5	-3.88295
-0.91853	206.233		-916.94	-0.00311567		2699.4	-0.00257434		2083.45	-0.0032667		329.967	0.00320051		23687.4	-3.80401		24987.6	-3.21208		25000.5	-3.8829
-1.12248	-136.277		-991.513	-0.00311556		2671.48	-0.00257336		2019.44	-0.00326674		286.464	0.0032005		23604.5	-3.80416		24926	-3.21167		25000.5	-3.88285
-1.32648	-214.686		-1066.32	-0.00311564		2643.54	-0.00257371		1953.48	-0.00326678		242.386	0.0032005		23521.7	-3.80375		24853.5	-3.21226		25000	-3.88285
-1.53083	-215.44		-1140.95	-0.00311554		2605.57	-0.00257419		1879.61	-0.00326683		198.139	0.0032003		23438.7	-3.80382		24783.9	-3.21208		24983	-3.8828
-1.73473	-215.768		-1214.81	-0.00311583		2578.59	-0.00257454		1809.74	-0.00326655		153.889	0.0032005		23355.7	-3.80405		24681.8	-3.21229		24934.4	-3.88265
-1.93915	-215.809		-1287.67	-0.00311574		2547.58	-0.0025736		1743.79	-0.00326659		109.197	0.0032003		23272.6	-3.8038		24571.9	-3.2122		24850.3	-3.8826
-2.14313	-216.136		-1360.82	-0.00311584		2515.68	-0.002574		1671.98	-0.00326657		64.4874	0.00320031		23189.6	-3.80395		24489.9	-3.21222		24764.1	-3.8825
-2.34707	-216.224		-1433.97	-0.00311574		2488.77	-0.00257434		1604.3	-0.00326636		19.3722	0.00320032		23112.2	-3.80374		24402	-3.2121		24690.3	-3.88215
-2.55131	-215.962		-1508.31	-0.00311583		2455.87	-0.00257343		1538.37	-0.0032664		-25.9568	0.00320032		23023.1	-3.80409		24325.2	-3.21242		24609.4	-3.882
-2.75533	-217.706		-1583.55	-0.00311572		2420.94	-0.00257387		1478.46	-0.00326644		-70.6554	0.00320013		22936.9	-3.80406		24239.9	-3.21217		24527.7	-3.88175
-2.95918	-216.895		-1659.65	-0.0031158		2388	-0.00257429		1414.56	-0.00326647		-115.402	0.00320033		22859.4	-3.80393		24116.2	-3.21277		24445.7	-3.8815
-3.16355	-216.537		-1734.77	-0.00311568		2348.98	-0.00257345		1340.62	-0.00326652		-159.882	0.00320013		22772.6	-3.80418		24033.5	-3.21299		24369.3	-3.88125
-3.36739	-215.649		-1810.05	-0.00311577		2319.04	-0.00257383		1268.67	-0.00326657		-204.289	0.00320013		22689	-3.80398		23951	-3.21285		24283.9	-3.881
-3.57188	-217.57		-1884.85	-0.00311566		2288.1	-0.00257422		1208.56	-0.00326642		-248.111	0.00320013		22608.2	-3.80387		23877.1	-3.21265		24207.2	-3.88095
-3.77584	-216.722		-1958.83	-0.00311576		2253.18	-0.00257333		1144.59	-0.00326633		-291.93	0.00320012		22524.6	-3.80815		23741.1	-3.2128		24124.7	-3.8807
-3.97986	-217.447		-2033.74	-0.00311564		2216.28	-0.0025738		1078.6	-0.00326637		-335.514	0.00320012		22444	-3.80372		23658.6	-3.21298		24039.1	-3.8805
-4.18416	-217.954		-2090.45	-0.00311566		2181.28	-0.00257425		1022.71	-0.00326641		-379.153	0.00319991		22360.2	-3.80416		23575.7	-3.21309		23959.5	-3.88025
-4.38818	-217.654		-2090.47	-0.00311586		2151.3	-0.00257329		958.806	-0.00326619		-422.522	0.0031999		22276.3	-3.80407		23492.8	-3.21299		23879.9	-3.88025
-4.59202	-217.554		-2090.26	-0.00311586		2117.36	-0.00257372		892.831	-0.00326617		-465.475	0.00319989		22195.4	-3.80409		23409.8	-3.21345		23800.2	-3.8799
-4.796	-217.711		-2090.39	-0.00311586		2086.36	-0.00257412		832.933	-0.00326621		-508.581	0.00319988		22111.5	-3.804		23249.6	-3.21336		23720.3	-3.87955
-5.00032	-217.516		-2035.11	-0.00311583		2046.25	-0.00257329		763.054	-0.00326625		-551.269	0.00319987		22024.7	-3.80418		23169.4	-3.2133		23631.5	-3.87945
-5.00033	-217.703		-1961.43	-0.00311574		2017.24	-0.00257366		707.114	-0.00326628		-594.322	-0.00302555		21943.8	-3.80399		23080.3	-3.21354		23554.6	-3.8791
-7.00048	-218.607		-1887.71	-0.00311584		1984.3	-0.00257408		625.203	-0.00326633		-636.836	-0.00320136		21860	-3.80383		22999.9	-3.21332		23471.8	-3.87875
-9.99995	-219.646		-1814.08	-0.00311594		1944.27	-0.00257459		557.29	-0.00326638		-679.884	-0.00320137		21782	-3.80383		22913.7	-3.21351		23391.8	-3.87855
-13.0004	-219.592		-1739.39	-0.00311605		1906.33	-0.00257373		505.32	-0.00326641		-722.362	-0.00320139		21695.2	-3.8038		22833.3	-3.21329		23308.7	-3.87815
-16.0003	-219.557		-1664.26	-0.00311597		1884.35	-0.00257401		433.365	-0.00326626		-765.5	-0.0032014		21611.4	-3.80399		22752.6	-3.21307		23216.8	-3.878
-18.9999	-219.742		-1589.06	-0.00311588		1846.48	-0.00257449		359.257	-0.00326637		-808.702	-0.00320141		21530.7	-3.80401		22666	-3.21314		23133.6	-3.87765
-21.9998	-219.445		-1515.01	-0.00311598		1817.53	-0.00257353		311.258	-0.00326621		-851.843	-0.00320142		21440.8	-3.8038		22582.1	-3.21289		23056.2	-3.8774
-25	-219.623		-1441.25	-0.00311589		1780.57	-0.002574		243.338	-0.00326625		-895.587	-0.00320142		21353.9	-3.80381		22498.4	-3.21287		22972.9	-3.8771
-27.9997	-220.59		-1368.56	-0.00311598		1749.6	-0.00257439		161.519	-0.0032663		-940.129	-0.00320142		21273	-3.80375		22384.8	-3.21336		22883.7	-3.8769
-30.9999	-219.749		-1297.08	-0.00311587		1719.62	-0.00257344		95.5483	-0.00326628		-984.381	-0.00320142		21174.1	-3.80408		22295.1	-3.21312		22797.2	-3.87665
-34.0004	-217.314		-1226.4	-0.00311575		1688.67	-0.00257383		43.6433	-0.00326605		-1028.85	-0.00320142		21081.2	-3.80417		22214.3	-3.21358		22716.5	-3.87625
-37.0003	-218.661		-1154.22	-0.00311605		1648.03	-0.00257435		-24.3085	-0.00326603		-1073.55	-0.00320162		21006.1	-3.80387		22130.5	-3.2136		22638.7	-3.87595
-40.0001	-219.728		-1080.01	-0.00311575		1613.14	-0.00257346		-78.2634	-0.00326581		-1118.14	-0.00320142		20928.2	-3.80335		22049.5	-3.21298		22552	-3.8756
-37.0004	-218.666		-1005.51	-0.00311586		1577.19	-0.00257391		-152.192	-0.00326585		-1162.46	-0.00320162		20841.3	-3.80364		21965.7	-3.21317		22468.4	-3.8752
-34.0005	-219.57		-930.918	-0.00311597		1540.2	-0.00257438		-208.08	-0.00326589		-1206.61	-0.00320142		20757.2	-3.80356		21878.7	-3.21328		22366.7	-3.87475
-31.0002	-221.185		-856.885	-0.00311588		1509.22	-0.00257344		-291.98	-0.00326594		-1249.52	-0.00320143		20664.4	-3.80365		21791.8	-3.21348		22294.7	-3.87445
-28.0002	-220.739		-783.851	-0.00311577		1473.29	-0.0025739		-353.892	-0.00326598		-1293.02	-0.00320144		20583.5	-3.80342		21698.9	-3.21286		22205	-3.87415
-25.0005	-220.008		-711.714	-0.00311567		1439.39	-0.00257299		-399.862	-0.003266		-1336.64	-0.00320124		20499.5	-3.8033		21612.2	-3.21237		22130.1	-3.87385
-22.0003	-220.666		-639.689	-0.00311576		1400.42	-0.00257349		-473.875	-0.00326586		-1380.13	-0.00320145		20415.6	-3.80333		21531.4	-3.21271		22013.3	-3.8733
-19.0002	-221.036		-567.594	-0.00311565		1365.46	-0.00257393		-543.789	-0.00326577		-1423.42	-0.00320126		20337.7	-3.80349		21447.6	-3.21282		21923.5	-3.8728
-16.0004	-221.516		-495.442	-0.00311554		1330.48	-0.00257304		-617.675	-0.00326576		-1467.57	-0.00320126		20250.8	-3.80342		21321.7	-3.21258		21845.6	-3.8724
-13.0003	-220.012		-422.804	-0.00311564		1294.55	-0.0025735		-677.556	-0.00326555		-1512.62	-0.00320126		20169.8	-3.8032		21246.8	-3.21229		21758.7	-3.8719
-10.0005	-220.61		-349.461	-0.00311554		1257.57	-0.00257397		-749.47	-0.00326559		-1557.04	-0.00320125		20079.9	-3.80335		21159.7	-3.21269		21677.8	-3.87145
-7.00022	-219.416		-276.048	-0.00311544		1216.38	-0.00257316		-815.253	-0.00326563		-1601.93	-0.00320125		20001.8	-3.80275		21078.7	-3.21271		21591.1	-3.871
-5.00042	-218.862		-201.863	-0.00311554		1181.43	-0.0025736		-869.029	-0.00326567		-1647.21	-0.00320124		19915	-3.80353		20991.9	-3.21219		21516.3	-3.87065
-5.0001	-218.435		-127.566	-0.00311545		1146.46	-0.00257404		-938.9	-0.00326571		-1692.26	-0.00320123		19828	-3.80282		20905	-3.2127		21426.3	-3.8701
-4.79625	-218.563		-52.7023	-0.00311536		1122.47	-0.00257302		-1004.78	-0.00326575		-1737.51	-0.00320122		19747.2	-3.80296		20806	-3.21254		21345.5	-3.86955
-4.59202	-218.972		23.1814	-0.00311528		1091.52	-0.00257341		-1068.64	-0.0032656		-1782.16	-0.00320142		19663	-3.80295		20716	-3.21206		21258.5	-3.869
-4.38798	-218.522		98.7639	-0.0031154		1044.55	-0.002574		-1140.52	-0.00326551		-1827.23	-0.00320121		19582.2	-3.80285		20629.3	-3.21178		21171.6	-3.86855
-4.18402	-218.513		173.4	-0.00311531		1012.67	-0.00257308		-1206.47	-0.00326536		-1871.83	-0.00320121		19501.2	-3.80303		20551.3	-3.21163		21096.7	-3.86765
-3.97974	-218.391		247.252	-0.00311521		985.713	-0.00257342		-1260.44	-0.00326533		-1916.05	-0.00320121		19417.4	-3.80262		20455.3	-3.21145		21009.7	-3.86705
-3.7758	-218.142		320.985	-0.00311511		949.753	-0.00257254		-1324.39	-0.00326531		-1960.02	-0.00320122		19330.5	-3.80283		20317.5	-3.21097		20931.7	-3.8663
-3.57188	-218.153		393.974	-0.00311521		916.775	-0.00257296		-1386.3	-0.00326534		-2004.56	-0.00320121		19246.5	-3.80223		20236.6	-3.21091		20838.9	-3.86535
-3.36751	-218.03		466.267	-0.0031149		891.717	-0.00257328		-1452.16	-0.00326539		-2049.63	-0.00320101		19162.7	-3.80238		20149.6	-3.2107		20763.8	-3.86445
-3.16353	-217.9		538.325	-0.0031148		856.798	-0.00257239		-1510.04	-0.00326542		-2090.41	-0.00320124		19084.9	-3.80226		20068.7	-3.21036		20677	-3.8636
-2.95963	-218.001		610.449	-0.00311509		829.864	-0.00257273		-1577.96	-0.00326527		-2090.37	-0.00320124		18997.8	-3.80204		19981.7	-3.20976		20593.1	-3.86255
-2.75536	-217.603		681.975	-0.00311478		787.979	-0.00257326		-1649.76	-0.00326519		-2090.08	-0.00320104		18917.1	-3.80209		19894.7	-3.20991		20512.1	-3.8615
-2.5514	-217.657		754.736	-0.00311467		750.055	-0.00257241		-1697.57	-0.00326522		-2090.27	-0.00320104		18833	-3.80165		19804.8	-3.20892		20428.2	-3.8603
-2.34721	-217.376		827.612	-0.00311477		710.056	-0.00257292		-1763.38	-0.00326526		-2090.32	-0.00320104		18746.2	-3.80218		19723.8	-3.20866		20341.3	-3.8587
-2.14309	-217.335		902.134	-0.00311448		671.065	-0.00257341		-1843.29	-0.00326524		-2090.12	-0.00320104		18668.2	-3.80194		19639.8	-3.20833		20257.4	-3.8569
-1.93906	-217.182		977.398	0.00311561		629.106	-0.00257261		-1911.13	-0.00326503		-2050.29	-0.0032012		18584.1	-3.80174		19562	-3.20793		20179.5	-3.85515
-1.73504	-217		1054.21	0.00311548		598.225	-0.002573		-1971.04	-0.00326506		-2006.24	-0.0032012		18503	-3.80159		19466	-3.20736		20089.5	-3.8532
-1.53095	-216.727		1130.64	0.00311536		561.28	-0.00257214		-2042.97	-0.00326511		-1962.4	-0.00320119		18413.1	-3.8017		19370.1	-3.20674		20005.6	-3.8508
-1.32682	-216.711		1205.8	0.00311545		527.307	-0.00257257		-2114.98	-0.00326515		-1918.93	-0.00320139		18338.2	-3.80152		19268.3	-3.20671		19927.5	-3.8482
-1.12281	-216.321		1280.4	0.00311554		490.311	-0.0025717		-2198.88	-0.00326488		-1875.05	-0.00320138		18251.2	-3.80162		19190.5	-3.20579		19843.6	-3.84525
-0.9188	-216.199		1354.62	0.00311563		459.379	-0.0025721		-2280.75	-0.00326493		-1831.45	-0.00320118		18170.3	-3.80128		19097.6	-3.20513		19762.7	-3.84175
-0.7146	-215.751		1428.94	0.00311533		432.401	-0.00257244		-2350.64	-0.00326498		-1787.13	-0.00320118		18083.5	-3.80105		19013.6	-3.20372		19681.6	-3.8376
-0.51051	-215.495		1504.07	0.00311541		401.218	-0.0025715		-2414.57	-0.00326502		-1742.32	-0.00320118		17999.6	-3.80092		18926.7	-3.20307		19591.8	-3.83285
-0.30626	-215.037		1580.29	0.00311549		369.172	-0.00257191		-2478.45	-0.0032648		-1697.74	-0.00320138		17918.5	-3.80082		18839.7	-3.20199		19507.8	-3.8271
-0.10243	-214.211		1656.81	0.00311537		340.238	-0.00257228		-2548.14	-0.00326478		-1653.07	-0.00320139		17831.7	-3.80063		18749.8	-3.20132		19430	-3.8211
0.10183	-213.149		1733.07	0.00311545		296.253	-0.0025715		-2614.06	-0.00326482		-1608.14	-0.00320139		17753.7	-3.80071		18668.8	-3.19969		19343.2	-3.8143
0.30575	-212.222		1808.76	0.00311533		261.288	-0.00257194		-2691.93	-0.00326468		-1563.65	-0.00320119		17666.8	-3.80061		18581.8	-3.19833		19265.4	-3.8066
0.50981	-211.006		1883.51	0.00311542		234.313	-0.00257229		-2751.83	-0.0032646		-1519.61	-0.00320119		17579.8	-3.80022		18491.9	-3.19646		19178.3	-3.7981
0.71401	-210.634		1957.81	0.00311532		201.395	-0.00257137		-2837.74	-0.00326465		-1475.12	-0.00320139		17498.8	-3.80024		18401.9	-3.19474		19091.5	-3.7885
0.9181	-205.241		2033.5	0.0031154		169.451	-0.00257178		-2899.74	-0.00326469		-1431.72	-0.00320139		17411.8	-3.80013		18315	-3.19306		19013.5	-3.7783
1.1221	156.258		2091.92	0.0031154		140.483	-0.00257214		-2971.76	-0.00326461		-1388.4	-0.00320138		17330.9	-3.79975		18231	-3.19089		18929.7	-3.7672
1.32608	215.349		2091.68	0.0031154		103.494	-0.00257128		-3047.67	-0.00326446		-1345.22	-0.00320137		17246.9	-3.79946		18141.2	-3.18833		18848.6	-3.75565
1.53036	215.416					75.5075	-0.00257163		-3109.59	-0.0032645		-1302.89	-0.00320135		17163	-3.79938		18054.3	-3.18533		18761.6	-3.74335
1.73425	215.727					42.5242	-0.00257205		-3163.49	-0.0032644		-1260.56	-0.00320133		17079.2	-3.79941		17973.2	-3.18255		18683.7	-3.73005
1.93842	215.656					4.551	-0.0025712		-3243.4	-0.00326426		-1217.89	-0.00320132		17004.3	-3.79915		17889.4	-3.17945		18599.8	-3.7164
2.14257	216.001					-23.4509	-0.00257156		-3307.39	-0.0032643		-1175.14	-0.0032015		16914.4	-3.79906		17805.5	-3.17568		18518.7	-3.70255
2.34686	216.188					-60.381	-0.00257069		-3387.39	-0.00326435		-1131.86	-0.00320129		16836.6	-3.79874		17721.5	-3.17115		18428.8	-3.68815
2.55097	216.264					-93.3674	-0.00257111		-3467.41	-0.0032644		-1087.57	-0.00320149		16749.7	-3.79892		17634.4	-3.1663		18329.9	-3.6705
2.75485	216.511					-128.344	-0.00257022		-3537.38	-0.00326419		-1043.49	-0.00320129		16668.8	-3.79829		17553.5	-3.16124		18249	-3.6547
2.95894	216.508					-162.339	-0.00257065		-3595.36	-0.00326416		-998.632	-0.00320129		16584.8	-3.79829		17472.6	-3.15558		18167.9	-3.63945
3.1631	216.773					-198.286	-0.00257111		-3671.36	-0.00326388		-954.127	-0.0032011		16500.7	-3.7978		17385.6	-3.14925		18084	-3.62395
3.36727	216.769					-231.236	-0.00257019		-3739.43	-0.00326386		-909.776	-0.0032013		16419.7	-3.79806		17286.6	-3.14093		18003.1	-3.60815
3.57181	217.019					-274.169	-0.00257074		-3815.57	-0.00326372		-865.789	-0.00320109		16344.8	-3.79736		17196.8	-3.13134		17913.2	-3.59215
3.77594	217.153					-304.171	-0.00255779		-3915.62	-0.00326371		-822.156	-0.00320129		16258.1	-3.79737		17110	-3.12257		17835.2	-3.5759
3.98005	216.993					-336.142	-0.000251526		-3991.68	-0.00326376		-778.802	-0.00320108		16176.9	-3.79707		17026.1	-3.11324		17751.4	-3.5596
4.18409	217.334					-369.082	0.00250406		-4065.75	-0.00326356		-735.582	-0.00320107		16093.1	-3.79695		16939.3	-3.10335		17667.5	-3.54345
4.38811	217.354					-403.042	0.00257163		-4137.69	-0.00326354		-692.853	-0.00320106		16009.1	-3.79682		16795.3	-3.08593		17589.3	-3.5268
4.59212	217.339					-437.161	0.00257253		-4199.62	-0.00326352		-650.24	-0.00320084		15925.1	-3.79666		16720.5	-3.07241		17496.4	-3.5089
4.7962	217.617					-468.168	0.00257213		-4259.61	-0.0032633		-607.478	-0.00320103		15838.2	-3.79607		16633.6	-3.06073		17415.5	-3.4917
5.00044	217.778					-504.139	0.00257301		-4343.63	-0.00326335		-564.71	-0.00320101		15760.4	-3.79611		16552.6	-3.0483		17334.6	-3.4749
5.0003	217.634					-541.081	0.00257254		-4427.6	-0.00326321		-521.634	-0.0032008		15679.3	-3.79537		16420.7	-3.0312		17247.8	-3.4582
6.84218	218.248					-573.035	0.00257213		-4479.64	-0.00326311		-478.036	-0.00320099		15595.5	-3.79524		16315.7	-3.00982		17166.7	-3.4414
9.73694	219.724					-608.034	0.00257302		-4551.65	7.59938e-05		-435.18	-0.00320078		15511.5	-3.79508		16228.8	-2.99585		17079.9	-3.4244
12.6319	220.048					-637.949	0.00257264		-4621.81	0.00317274		-391.274	-0.00320078		15415.6	-3.79471		16138.8	-2.98074		17005.1	-3.40735
15.5267	220.003					-672.902	0.00257353		-4681.85	0.00326585		-347.791	-0.00320077		15340.5	-3.79433		16042.9	-2.96525		16918.2	-3.39045
18.4214	220.583					-718.822	0.00257295		-4747.82	0.00326625		-303.851	-0.00320077		15256.6	-3.79428		15938	-2.94502		16840.2	-3.3735
21.3161	220.505					-752.857	0.00257252		-4807.8	0.00326622		-259.685	-0.00320057		15175.6	-3.7941		15857	-2.93012		16756.3	-3.35655
24.2108	220.043					-791.77	0.00257336		-4867.78	0.00326618		-215.644	-0.00320056		15094.7	-3.79379		15773	-2.91466		16672.3	-3.33935
27.1056	219.785					-816.718	0.00257304		-4961.49	0.00326612		-171.542	-0.00320056		15010.8	-3.79347		15689.1	-2.89997		16585.6	-3.32235
30.0004	218.701					-852.485	0.00257259		-4999.51	0.0032661		-126.68	-0.00320057		14927	-3.79326		15596.3	-2.88395		16507.5	-3.30515
						-884.405	0.00257352		-7862.85	0.00326497		-82.4625	-0.00320037		14846	-3.793		15518.3	-2.86859		16426.5	-3.28805
						-915.341	0.00257312		-7788.96	0.00326502		-37.5463	-0.00320057		14765.2	-3.79214		15428.3	-2.85232		16339.5	-3.27095
						-957.332	0.00257393		-7705.15	0.00326507		7.68518	-0.00320038		14681.2	-3.79165		15341.3	-2.83568		16255.7	-3.2538
						-1002.24	0.00257335		-7633.35	0.00326511		52.6934	-0.00320019		14597.4	-3.79149		15257.5	-2.8191		16180.7	-3.23655
						-1037.23	0.00257291		-7575.47	0.00326515		97.811	-0.00320019		14513.5	-3.79108		15173.5	-2.80261		16093.7	-3.21945
						-1069.14	0.00257384		-7507.63	0.00326519		142.501	-0.0032002		14432.6	-3.79082		15086.5	-2.78705		16015.9	-3.20195
						-1102.1	0.00257342		-7429.98	0.00326524		186.7	-0.0032002		14345.6	-3.79047		14981.6	-2.76794		15928.9	-3.18455
						-1138.05	0.00257297		-7368.09	0.00326528		230.805	-0.00319999		14258.6	-3.79005		14879.7	-2.74742		15847.9	-3.16745
						-1173.02	0.00257385		-7300.24	0.00326532		274.572	-0.00320019		14174.6	-3.78964		14801.9	-2.73163		15758.1	-3.14945
						-1201.96	0.00257349		-7226.42	0.00326536		318.468	-0.00319999		14087.6	-3.78902		14727	-2.71515		15671.2	-3.1315
						-1231.94	0.00257311		-7142.63	0.00326542		361.995	-0.00319998		14006.7	-3.78875		14634.1	-2.69893		15593.2	-3.11405
						-1264.02	0.00257403		-7070.62	0.00326546		405.525	-0.00319997		13922.8	-3.78807		14553.2	-2.6815		15506.4	-3.0967
						-1302	0.00257355		-7008.64	0.0032655		448.543	-0.00319996		13841.9	-3.78764		14460.2	-2.66556		15416.3	-3.0794
						-1334.98	0.00257313		-6950.77	0.00326553		491.528	-0.00319975		13757.9	-3.78752		14382.5	-2.64861		15332.3	-3.06015
						-1369.95	0.00257402		-6890.9	0.00326557		534.889	-0.00319974		13673.9	-3.78688		14286.5	-2.63099		15251.3	-3.0425
						-1401.94	0.00257362		-6821.11	0.00326561		577.593	0.00319868		13586.8	-3.78657		14199.5	-2.61283		15173.5	-3.0252
						-1439.86	0.00257447		-6765.17	0.00326565		620.371	0.00319969		13505.8	-3.78603		14109.4	-2.59543		15083.5	-3.0078
						-1466.79	0.00257413		-6689.26	0.00326569		663.103	0.0031997		13421.9	-3.7851		14031.6	-2.57928		15002.7	-2.99055
						-1501.75	0.00257368		-6621.06	0.00326574		706.074	0.00319972		13344	-3.78486		13929.6	-2.56057		14921.7	-2.973
						-1537.72	0.00257456		-6569.12	0.00326577		749.413	0.00319972		13257	-3.7842		13830.7	-2.54004		14834.8	-2.95575
						-1571.69	0.00257413		-6495.22	0.00326581		792.822	0.00319993		13170	-3.78357		13743.7	-2.52264		14756.9	-2.93825
						-1612.64	0.00257361		-6425.4	0.00326586		836.553	0.00319974		13092.1	-3.78301		13659.7	-2.50527		14676	-2.92075
						-1646.62	0.00257451		-6357.55	0.0032659		880.735	0.00319994		13005.1	-3.78242		13572.6	-2.48846		14586.1	-2.9034
						-1674.38	0.00257416		-6295.63	0.00326594		925.567	0.00319973		12924.2	-3.78184		13488.7	-2.47217		14502.2	-2.88525
						-1701.3	0.00257382		-6221.63	0.00326598		970.567	0.00319973		12840.2	-3.78115		13398.7	-2.45434		14424.4	-2.8679
						-1744.25	0.00257327		-6159.7	0.00326583		1016.02	0.00319972		12756.3	-3.78043		13311.8	-2.43673		14340.4	-2.85035
						-1776.24	0.0025742		-6097.77	0.00326574		1061.64	0.00319971		12672.4	-3.77998		13230.8	-2.41927		14262.5	-2.83275
						-1806.21	0.00257382		-6005.99	0.0032658		1107.23	0.00319969		12591.4	-3.77936		13146.9	-2.40282		14172.4	-2.81555
						-1844.15	0.00257334		-5928.11	0.00326585		1152.87	0.00319968		12513.5	-3.77848		13066	-2.38647		14097.4	-2.79815
						-1876.12	0.00257427		-5882.16	0.00326587		1197.67	0.00319968		12429.7	-3.77779		12987.8	-2.36984		14010.5	-2.7806
						-1907.06	0.00257387		-5812.47	0.00326592		1242.1	0.00319988		12336.8	-3.77704		12888.9	-2.35368		13929.6	-2.7631
						-1950.02	0.00257333		-5744.63	0.00326596		1286.07	0.00319988		12259	-3.77612		12778.1	-2.32895		13845.5	-2.7456
						-1978.99	0.00257429		-5692.69	0.00326599		1330.35	0.00319968		12177.9	-3.77542		12697.1	-2.31201		13758.7	-2.72815
						-2009.98	0.0025739		-5614.87	0.00326604		1374.29	0.00319988		12097	-3.7746		12610.2	-2.29572		13677.6	-2.7108
						-2048.93	0.00257341		-5542.99	0.00326608		1419.17	0.00319968		12013.1	-3.77339		12529.3	-2.27894		13602.5	-2.69325
						-2089.01	0.00257423		-5491.03	0.00326592		1464.06	0.00319987		11923	-3.77278		12445.6	-2.26293		13512.6	-2.6757
						-2123.02	0.0025738		-5429.12	0.00326584		1509.21	0.00319966		11845.1	-3.77194		12352.5	-2.24478		13434.8	-2.6581
						-2156	0.00257471		-5367.06	0.00326587		1554.39	0.00319966		11764.1	-3.77084		12271.8	-2.22748		13341.9	-2.6403
						-2194	0.00257423		-5299.14	0.00326592		1599.76	0.00319965		11683.2	-3.76982		12193.8	-2.21065		13260.8	-2.62235
						-2226	0.00257383		-5223.26	0.00326596		1645.28	0.00319964		11599.3	-3.76853		12106.8	-2.19404		13182.9	-2.60475
						-2255.95	0.00257345		-5159.42	0.003266		1690.28	0.00319963		11515.4	-3.76737		12019.9	-2.1768		13096	-2.58725
						-2291.86	0.00257432		-5101.5	0.00326604		1736.21	0.00319961		11431.4	-3.76604		11938.9	-2.16018		13014.9	-2.56985
						-2327.88	0.00257387		-5033.61	0.00326608		1781.19	0.00319961		11353.4	-3.76476		11848.8	-2.1427		12922	-2.5525
						-2361.83	0.00257343		-4983.86	0.00326611		1826.46	0.0031996		11266.4	-3.76373		11749.9	-2.1235		12847	-2.53455
						-2400.81	0.00257427		-4916.02	0.00326615		1871.03	0.0031996		11185.6	-3.76235		11669	-2.10628		12760.1	-2.517
						-2433.8	0.00257385		-4848.11	0.00326619		1915.24	0.0031996		11098.6	-3.76048		11591.2	-2.08932		12685.1	-2.49935
						-2478.75	0.00257328		-4788.22	0.00326623		1960.06	0.00319939		11014.7	-3.75896		11504.2	-2.07228		12598.2	-2.4819
						-2512.55	0.00257419		-4692.37	0.00326629		2004.69	0.00319939		10933.7	-3.7575		11417.2	-2.0558		12514.5	-2.4642
						-2550.46	0.00257371		-4622.45	0.00326633		2049.93	0.00319938		10858.7	-3.75592		11339.2	-2.03989		12433.5	-2.4463
						-2583.46	0.00257329		-4550.39	0.00326638		2091.46	0.00319941		10771.8	-3.75381		11252.4	-2.02284		12346.5	-2.4288
						-2622.43	0.00257413		-4482.42	0.00326642		2091.74	0.0031994		10693.8	-3.75217		11162.5	-2.00437		12265.7	-2.4114
						-2655.42	0.00257371		-4406.5	0.00326615		2091.63	0.00319941		10603.8	-3.74968		11081.4	-1.98775		12181.7	-2.3941
						-2687.4	0.0025733		-4332.65	0.00326638					10525.9	-3.74772		11000.4	-1.97148		12067.8	-2.37145
						-2722.35	0.00257419		-4282.72	0.00326622					10439	-3.74529		10910.6	-1.95441		11983.9	-2.3526
						-2759.29	0.00257372		-4214.78	0.00326626					10358.2	-3.74267		10823.6	-1.93689		11899.9	-2.33485
						-2794.27	0.00257328		-4147.03	0.00326631					10277.2	-3.73981		10721.7	-1.91757		11818.9	-2.31715
						-2824.26	0.00257423		-4089.14	0.00326634					10193.2	-3.73676		10628.6	-1.89803		11732.1	-2.29935
						-2853.32	0.00257386		-4019.2	0.00326619					10106.4	-3.73353		10541.7	-1.87922		11654	-2.28135
						-2892.26	0.00257337		-3937.35	0.00326612					10019.7	-3.72943		10457.8	-1.86253		11567.1	-2.26415
						-2928.42	0.00257291		-3865.46	0.00326616					9941.58	-3.72607		10367.9	-1.84549		11489.2	-2.2468
						-2960.45	0.00257384		-3791.49	0.00326621					9854.68	-3.72148		10236.2	-1.82091		11399.2	-2.22915
						-2995.34	0.0025734		-3725.43	0.00326625					9773.75	-3.71682		10155.3	-1.80209		11324.3	-2.2116
						-2999.78	0.00257334		-3655.44	0.00326629					9689.77	-3.71113		10071.3	-1.78564		11237.5	-2.19405
						-2999.78	0.00257334		-3605.46	0.00326632					9605.75	-3.70513		9981.48	-1.76784		11153.4	-2.1761
						-2999.78	0.00257334		-3529.6	0.00326637					9518.81	-3.69874		9897.55	-1.75123		11069.6	-2.15855
						-2999.78	0.00257334		-3465.66	0.00326641					9434.75	-3.69162		9807.68	-1.73404		10988.6	-2.14105
						-2999.78	0.00257334		-3405.71	0.00326644					9356.75	-3.68338		9717.64	-1.71616		10895.8	-2.12255
						-2999.78	0.00257334		-3351.7	0.00326648					9270.02	-3.67427		9630.63	-1.69788		10814.6	-2.1045
						-2999.79	0.00257334		-3285.6	0.0032662					9191.8	-3.66439		9552.7	-1.68165		10733.7	-2.08675
						-2999.81	0.00257334		-3217.63	0.00326624					9104.71	-3.65288		9468.63	-1.66472		10643.7	-2.06935
						-2999.82	0.00257334		-3145.75	0.00326629					9023.55	-3.64074		9384.69	-1.6479		10565.8	-2.0519
						-2999.83	0.00257334		-3089.85	0.00326632					8936.62	-3.6264		9297.77	-1.63118		10484.8	-2.0344
						-2999.81	0.00257334		-3007.82	0.00326637					8852.51	-3.61067		9213.86	-1.61457		10401	-2.01685
						-2999.83	0.00257334		-2933.88	0.00326629					8765.68	-3.59332		9105.41	-1.59483		10320.2	-1.99945
						-2999.83	0.00257334		-2875.82	0.00326613					8672.65	-3.57334		9015.44	-1.57504		10236.2	-1.98215
						-2999.81	0.00257334		-2809.86	0.00326617					8594.64	-3.55401		8934.57	-1.55865		10152.3	-1.9645
						-2999.82	0.00257334		-2747.89	0.00326621					8504.68	-3.53353		8850.48	-1.54212		10059.5	-1.94535
						-2999.84	0.00257334		-2679.97	0.00326625					8423.65	-3.51122		8769.52	-1.52582		9978.74	-1.9278
						-2999.82	0.00257334		-2616	0.00326629					8339.77	-3.4875		8682.58	-1.50878		9900.81	-1.91
						-2999.83	0.00257334		-2546.03	0.00326608					8264.77	-3.46348		8592.39	-1.49106		9813.61	-1.8927
						-2999.84	0.00257334		-2484.29	0.00326606					8177.78	-3.43813		8511.49	-1.47512		9723.68	-1.8741
						-2999.83	0.00257334		-2416.45	0.0032661					8096.83	-3.41235		8430.45	-1.45786		9639.84	-1.856
						-2999.84	0.00257334		-2346.45	0.00326614					8010.04	-3.38572		8346.5	-1.44212		9555.88	-1.83855
						-2999.84	0.00257334		-2294.45	0.00326617					7926.09	-3.35808		8250.66	-1.42403		9477.69	-1.821
						-2999.82	0.00257334		-2212.62	0.00326622					7836.11	-3.33003		8160.7	-1.40435		9390.74	-1.80365
						-2999.82	0.00257334		-2150.58	0.00326626					7761.16	-3.30105		8073.7	-1.38847		9297.86	-1.785
						-2999.84	0.00257334		-2094.58	0.0032663					7680.26	-3.27251		7989.97	-1.37126		9213.77	-1.7663
						-2999.82	0.00257334		-2024.52	0.00326634					7596.22	-3.24358		7896.97	-1.35483		9132.61	-1.7489
						-2999.84	0.00257334		-1962.53	0.00326638					7515.24	-3.21448		7773.97	-1.32978		9048.67	-1.73145
						-2999.83	0.00257334		-1894.61	0.00326642					7422.2	-3.18353		7696.13	-1.31327		8958.61	-1.7133
						-2999.82	0.00257334		-1816.69	0.00326634					7347.35	-3.15199		7606.16	-1.29664		8868.59	-1.6935
						-2999.82	0.00257334		-1752.69	0.00326619					7260.27	-3.12217		7531.14	-1.28044		8787.42	-1.6761
						-2999.81	0.00257334		-1694.78	0.00326622					7182.31	-3.09208		7441.19	-1.26368		8706.63	-1.6586
						-2999.83	0.00257334		-1623.05	0.00326627					7095.29	-3.06234		7342.23	-1.24604		8619.77	-1.64135
						-2999.82	0.00257334		-1563.1	0.00326605					7011.12	-3.03237		7222.12	-1.22042		8538.52	-1.62395
						-2999.41	0.00257334		-1505.11	0.00326602					6930.23	-3.00151		7141.16	-1.20424		8457.84	-1.6066
						-2976.34	0.00257364		-1437.13	0.00326607					6849.39	-2.97093		7054.1	-1.18811		8379.75	-1.58945
						-2934.88	0.00257416		-1383.13	0.0032661					6765.35	-2.93992		6976.22	-1.172		8289.75	-1.572
						-2897.78	0.00257463		-1311.22	0.00326614					6681.38	-2.90896		6847.2	-1.14953		8208.89	-1.55465
						-2867.78	0.00257368		-1247.11	0.00326618					6597.32	-2.87787		6754.26	-1.12867		8121.84	-1.53735
						-2832.84	0.00257412		-1191.06	0.00326622					6516.38	-2.84633		6673.31	-1.11253		8038.1	-1.51905
						-2795.87	0.00257459		-1123.09	0.00326626					6435.43	-2.81399		6589.33	-1.09611		7954.18	-1.5013
						-2767.88	0.00257361		-1055.14	0.00326605					6351.39	-2.78282		6505.32	-1.08054		7876.07	-1.48405
						-2735.93	0.00257402		-995.183	0.00326602					6267.32	-2.75042		6421.26	-1.06425		7789.25	-1.46665
						-2706	0.0025744		-927.158	0.00326606					6183.29	-2.7187		6337.28	-1.04667		7711.23	-1.4492
						-2672.04	0.00257483		-865.255	0.0032661					6102.2	-2.68587		6244.27	-1.02961		7624.28	-1.43195
						-2635.12	0.00257397		-795.454	0.00326589					6015.25	-2.65337		6163.19	-1.01351		7546.28	-1.4145
						-2601.12	0.0025744		-729.522	0.00326587					5934.32	-2.62134		6079.25	-0.997095		7462.27	-1.3972
						-2564.2	0.00257487		-675.552	0.0032659					5850.33	-2.5891		5977.22	-0.980059		7381.22	-1.37995
						-2528.26	0.00257399		-607.597	0.00326594					5769.41	-2.55572		5866.23	-0.955372		7288.34	-1.3622
						-2503.37	0.00257431		-543.663	0.00326598					5676.57	-2.51937		5788.24	-0.939181		7204.23	-1.34415
						-2462.58	0.00257482		-491.664	0.00326601					5592.55	-2.48568		5701.4	-0.922937		7123.31	-1.3267
						-2423.63	0.00257398		-413.614	0.00326606					5508.58	-2.45168		5623.5	-0.906744		7042.28	-1.30915
						-2388.67	0.00257443		-355.572	0.00326603					5427.63	-2.41833		5530.49	-0.89084		6961.19	-1.2919
						-2358.65	0.00257481		-305.579	0.00326581					5343.6	-2.38429		5446.49	-0.874187		6868.29	-1.27435
						-2327.73	0.00257387		-233.69	0.00326585					5262.6	-2.35027		5359.56	-0.857944		6790.24	-1.25645
						-2295.82	0.00257427		-179.772	0.00326588					5175.52	-2.31664		5281.55	-0.841392		6706.49	-1.2393
						-2263.85	0.00257468		-111.831	0.00326593					5097.6	-2.28208		5194.44	-0.825069		6625.42	-1.2221
						-2226.93	0.00257381		-41.859	0.00326565					5013.59	-2.24856		5116.45	-0.808997		6541.57	-1.20485
						-2201.92	0.00257413		32.0282	0.0032657					4929.56	-2.21451		5026.47	-0.792363		6421.36	-1.1826
						-2161.96	0.00257464		95.9905	0.00326574					4845.46	-2.18027		4921.4	-0.773738		6346.31	-1.1636
						-2124	0.00257512		173.919	0.00326572					4764.47	-2.14577		4831.43	-0.753824		6265.3	-1.14665
						-2084.94	0.00257428		229.804	0.0032655					4683.48	-2.11102		4753.46	-0.738112		6181.28	-1.1293
						-2062.92	0.00257456		291.734	0.00326554					4602.31	-2.07588		4666.39	-0.722269		6097.47	-1.1119
						-2027.92	0.00257501		357.69	0.00326558					4515.12	-2.04058		4575.82	-0.705117		6010.37	-1.09455
						-1998.97	0.00257404		439.754	0.00326563					4436.96	-2.0065		4488.93	-0.688473		5926.62	-1.07735
						-1968.03	0.00257443		495.745	0.00326567					4340.93	-1.96857		4383.93	-0.667607		5845.5	-1.06035
						-1934.05	0.00257486		571.622	0.00326552					4259.87	-1.93198		4300.11	-0.651474		5761.44	-1.0431
						-1901.12	0.00257395		641.439	0.00326544					4178.82	-1.89624		4212.91	-0.635191		5683.52	-1.0257
						-1871.14	0.00257433		703.385	0.00326547					4094.83	-1.86032		4134.9	-0.618879		5596.54	-1.00825
						-1838.17	0.00257475		765.295	0.00326526					4013.73	-1.82481		4032.64	-0.602844		5521.63	-0.99135
						-1806.24	0.00257515		819.149	0.00326523					3929.8	-1.78857		3900.63	-0.575264		5431.67	-0.97425
						-1773.26	0.00257424		890.977	0.00326527					3851.68	-1.75241		3825.68	-0.559062		5356.79	-0.95705
						-1735.26	0.00257472		960.899	0.00326531					3767.68	-1.71612		3732.52	-0.543839		5266.63	-0.94
						-1700.32	0.00257383		1016.8	0.00326535					3677.51	-1.67952		3657.47	-0.527837		5188.65	-0.92285
						-1668.5	0.00257423		1086.6	0.00326539					3596.47	-1.64278		3570.61	-0.511874		5101.64	-0.90575
						-1629.64	0.00257473		1154.53	0.00326524					3506.59	-1.60361		3483.28	-0.496311		5020.62	-0.88875
						-1602.68	0.00257507		1210.46	0.00326515					3422.69	-1.56552		3396.7	-0.479227		4936.61	-0.8718
						-1562.73	0.00257424		1284.54	0.0032652					3344.82	-1.52932		3315.68	-0.463165		4852.51	-0.85475
						-1534.7	0.0025746		1354.46	0.00326498					3254.69	-1.49255		3237.58	-0.447013		4771.63	-0.8375
						-1506.78	0.00257495		1402.37	0.00326495					3176.74	-1.45451		3150.56	-0.43201		4687.53	-0.8205
						-1476.79	0.002574		1486.15	0.003265					3092.68	-1.41707		3057.68	-0.414425		4606.28	-0.80335
						-1440.88	0.00257445		1552.1	0.00326504					3014.6	-1.37955		2955.35	-0.396031		4525.17	-0.7861
						-1410.93	0.00257483		1609.94	0.00326508					2924.5	-1.34222		2862.26	-0.376447		4441.2	-0.76905
						-1379.94	0.00257389		1673.58	0.00326499					2846.47	-1.30474		2775.35	-0.360363		4356.99	-0.75205
						-1347.98	0.0025743		1755.39	0.00326485					2762.51	-1.26665		2691.27	-0.34451		4276.04	-0.73505
						-1316.99	0.00257469		1831.27	0.0032649					2681.38	-1.22839		2610.12	-0.328889		4195.01	-0.71815
						-1276.02	0.00257388		1895.12	0.00326462					2591.38	-1.19082		2499.18	-0.308641		4110.87	-0.7011
						-1228.94	0.00257448		1971	0.00326466					2510.35	-1.1522		2412.16	-0.289838		4026.73	-0.68405
						-1191.96	0.00257361		2036.99	0.00326471					2426.24	-1.11408		2325.09	-0.274275		3939.8	-0.66715
						-1161.99	0.00257399		2099	0.00326443					2348.23	-1.0762		2244.32	-0.258012		3858.72	-0.6495
						-1126.98	0.00257444		2160.94	0.00326446					2264.25	-1.03727		2160.01	-0.24244		3777.7	-0.6329
						-1094.05	0.00257352		2224.85	0.0032645					2183.08	-0.999171		2037	-0.221511		3690.82	-0.61585
						-1067.04	0.00257387		2288.73	0.00326454					2098.81	-0.959408		1949.78	-0.202429		3609.66	-0.59875
						-1030.1	0.00257433		2350.62	0.00326458					2020.65	-0.921528		1862.76	-0.187026		3525.8	-0.5819
						-998.163	0.00257341		2410.55	0.00326436					1933.86	-0.883221		1778.4	-0.170934		3447.74	-0.56515
						-972.186	0.00257374		2470.4	0.00326434					1846.82	-0.845035		1700.42	-0.155182		3360.85	-0.54845
						-936.21	0.00257419		2538.23	0.00326438					1768.93	-0.806073		1616.36	-0.139129		3282.87	-0.53165
						-901.242	0.0025733		2598.11	0.0032641					1681.62	-0.767329		1534.87	-0.123708		3195.85	-0.51495
						-868.29	0.00257372		2677.95	0.00326415					1603.54	-0.728329		1444.92	-0.107394		3105.77	-0.49615
						-828.522	0.00257423		2747.82	0.00326419					1519.4	-0.689525		1369.89	-0.0917531		3021.92	-0.4794
						-799.586	0.00257326		2817.73	0.00326423					1435.15	-0.650682		1288.81	-0.076131		2937.78	-0.4627
						-762.669	0.00257373		2879.66	0.00326421					1351.2	-0.611557		1198.81	-0.0606972		2859.66	-0.44565
						-733.683	0.00257276		2953.74	0.003264					1270.06	-0.572976		1096.73	-0.0433019		2775.57	-0.429
						-702.666	0.00257316		3039.72	0.00326405					1189.01	-0.532233		985.668	-0.0199351		2691.59	-0.41235
						-673.725	0.00257352		3097.59	0.00326377					1107.84	-0.492251		898.609	-0.00441201		2610.39	-0.3952
						-635.748	0.00257267		3167.51	0.00326381					1026.79	-0.452669		814.361	0.01224		2526.5	-0.37855
						-605.79	0.00257305		3237.47	0.00326385					939.631	-0.413084		727.059	0.0285624		2442.38	-0.3618
						-574.842	0.00257345		3303.52	0.00326389					858.661	-0.373741		630.934	0.0455767		2358.3	-0.3447
						-541.855	0.00257253		3377.59	0.00326381					774.402	-0.334898		522.647	0.0656322		2277.32	-0.3278
						-512.863	0.0025729		3445.66	0.00326367					693.273	-0.294916		444.637	0.0813841		2193.32	-0.3105
						-482.871	0.00257328		3495.65	0.00326357					612.001	-0.255135		357.51	0.097507		2115.17	-0.2936
						-452.917	0.00257233		3565.62	0.00326342					533.663	-0.215456		279.566	0.113659		2031.02	-0.2769
						-419.833	0.00257275		3627.63	0.00326346					443.792	-0.174688		195.382	0.129551		1944.09	-0.26015
						-388.77	0.00257314		3689.72	0.00326324					362.603	-0.134826		108.525	0.145035		1862.99	-0.2437
						-361.803	0.00257215		3761.87	0.00326322					281.571	-0.0954033		12.5622	0.16225		1781.81	-0.22685
						-327.818	0.00257258		3831.94	0.00163546					197.357	-0.0555602		-77.2271	0.181884		1700.75	-0.2103
						-292.83	0.00257302		3892.01	-0.00310811					113.626	-0.0163542		-164.063	0.197528		1619.58	-0.1935
						-267.858	0.00257201		3961.97	-0.00326396					29.7314	0.0243708		-244.785	0.213391		1529.45	-0.17695
						-230.908	0.00257248		4027.97	-0.00326647					-51.0589	0.0644349		-328.587	0.228805		1448.37	-0.1606
						-201.925	0.00257284		4090.01	-0.00326643					-137.99	0.104381		-412.422	0.244098		1367.3	-0.14495
						-170.018	0.00257192		4163.91	-0.00326645					-212.79	0.144202		-496.162	0.260272		1289.1	-0.1285
						-136.008	0.00257235		4229.89	-0.00326634					-302.76	0.18421		-579.757	0.276046		1199.12	-0.1119
						-106.056	0.00257273		4309.88	-0.00326654					-383.442	0.224275		-663.42	0.29154		1120.99	-0.0956
						-76.0296	0.00257177		4379.83	-0.00326656					-464.11	0.263299		-743.836	0.306724		1033.94	-0.07815
						-47.0641	0.00257214		4441.82	-0.00326652					-547.721	0.302506		-866.063	0.326295		955.802	-0.06175
						-15.1059	0.00257255		4509.87	-0.00326648					-631.484	0.341872		-970.413	0.348804		868.51	-0.04535
						22.8883	0.0025717		4567.94	-0.00326644					-706.035	0.381014		-1050.68	0.363948		784.521	-0.0288
						60.8427	0.00257218		4626.02	-0.00326641					-798.528	0.420047		-1133.96	0.378643		697.374	-0.0125
						99.7799	0.00257134		4694.04	-0.00326637					-875.903	0.459212		-1267.77	0.400458		622.114	0.004
						131.829	0.00257175		4768.01	-0.00326651					-959.361	0.497939		-1359.88	0.421005		537.955	0.0203
						173.734	0.00257095		4831.98	-0.00326654					-1039.78	0.536966		-1443.07	0.43646		456.891	0.0367
						204.687	0.00257134		4895.98	-0.00326656					-1122.92	0.575495		-1523.5	0.451484		369.791	0.05305
						236.61	0.00257174		4971.96	-0.00326651					-1209.19	0.614606		-1633.55	0.468054		288.74	0.069
						268.552	0.00257081		4998.43	-0.0032665					-1286.44	0.652852		-1746.67	0.492215		207.747	0.08515
						304.53	0.0023526		4998.76	-0.0032665					-1363.77	0.691617		-1827.02	0.506919		126.805	0.1012
						333.55	-0.000779027								-1452.94	0.72987		-1910.38	0.522334		39.8116	0.1173
						366.502	-0.00255328								-1536.29	0.769958		-1996.58	0.5371		-44.0217	0.13285
						389.485	-0.00257032								-1619.49	0.808487		-2077	0.552204		-133.933	0.14825
						423.657	-0.00257122								-1702.95	0.845935		-2160.29	0.567699		-214.66	0.1639
						454.62	-0.00257082								-1780.35	0.88406		-2249.63	0.583935		-292.417	0.17945
						485.606	-0.00257176								-1866.72	0.92213		-2332.99	0.59879		-376.238	0.19525
						519.539	-0.00257133								-1944.05	0.959815		-2419.26	0.615236		-459.868	0.21125
						550.536	-0.00257227								-2030.35	0.997445		-2505.73	0.62996		-540.591	0.2272
						592.451	-0.00257174								-2113.56	1.03465		-2592.03	0.645286		-627.177	0.24305
						630.35	-0.00257259								-2194.04	1.07308		-2672.61	0.66055		-707.789	0.25855
						669.331	-0.0025721								-2274.33	1.11015		-2753.16	0.675494		-791.252	0.2742
						703.29	-0.00257167								-2357.78	1.14692		-2836.7	0.690308		-874.592	0.2901
						735.268	-0.0025726								-2438.22	1.18386		-2911.48	0.70539		-957.983	0.30635
						767.221	-0.00257219								-2524.56	1.22085		-2998.32	0.719994		-1038.31	0.3218
						795.175	-0.00257184								-2610.91	1.26032		-3085.09	0.734598		-1121.54	0.33725
						828.03	-0.00257275								-2694.36	1.29705		-3172.31	0.75		-1201.82	0.3527
						859.961	-0.00257235								-2777.92	1.33422		-3265.56	0.766464		-1288.1	0.3681
						891.926	-0.00257194								-2861.59	1.37086		-3361.91	0.784837		-1371.46	0.3837
						918.927	-0.00257293								-2942.18	1.40757		-3446.36	0.799649		-1448.78	0.399
						947.898	-0.00257256								-3023.11	1.44359		-3524.88	0.813999		-1529.01	0.4143
						977.886	-0.00257218								-3106.96	1.4802		-3624.4	0.830203		-1621.38	0.4295
						1012.81	-0.00257307								-3188.11	1.51606		-3708.92	0.846934		-1701.8	0.44495
						1041.64	-0.00257271								-3269.33	1.5524		-3811.48	0.864128		-1776.12	0.4602
						1077.65	-0.00257225								-3356.63	1.58866		-3889.76	0.879279		-1862.43	0.47525
						1112.59	-0.00257314								-3441.17	1.62507		-3974.33	0.89477		-1939.83	0.49005
						1138.54	-0.00257281								-3525.79	1.66227		-4055.68	0.908631		-2023.27	0.5051
						1172.52	-0.00257238								-3604.21	1.69858		-4158.07	0.925345		-2112.41	0.52005
						1205.52	-0.00257329								-3691.85	1.73453		-4263.35	0.94529		-2192.77	0.53615
						1230.48	-0.00257298								-3770.19	1.77005		-4338.38	0.960132		-2270.09	0.5501
						1269.64	-0.00257248								-3857.83	1.80547		-4425.61	0.975134		-2356.56	0.55975
						1300.59	-0.00257209								-3939.03	1.84141		-4515.98	0.990247		-2457.73	0.5678
						1331.53	-0.00257303								-4023.65	1.87677		-4624.16	1.0079		-2552.98	0.58205
						1364.48	-0.00257261								-4104.73	1.91175		-4714.31	1.02482		-4906.23	1.08325
						1397.47	-0.00257219								-4189	1.94623		-4792.31	1.03949		-4984.25	1.1033
						1431.43	-0.00257309								-4273.25	1.98124		-4876.51	1.0533		-5062.33	1.12085
						1467.31	-0.00257264								-4357.34	2.01532		-4957.46	1.06796		-5149.5	1.15045
						1492.32	-0.00257232								-4435.6	2.05		-5047.69	1.13244		-5230.59	1.17655
						1522.31	-0.00257327								-4519.78	2.08392		-5149.92	1.16295		-5317.7	1.19525
						1560.27	-0.00257279								-4606.92	2.11815		-5231.15	1.17901		-5401.8	1.21295
						1589.25	-0.00257243								-4688.13	2.15205		-5315.16	1.19503		-5479.83	1.2314
						1624.19	-0.00257331								-4772.25	2.18617		-5396.32	1.21045		-5566.9	1.2503
						1662.85	-0.00257282								-4853.31	2.22108		-5480.3	1.22598		-5650.8	1.2706
						1697.71	-0.00257238								-4940.48	2.25426		-5612.37	1.24808		-5734.94	1.2882
						1737.64	-0.00257321								-5015.76	2.28796		-5702.22	1.26851		-5815.78	1.30555
						1781.7	-0.00257265								-5105.67	2.32073		-5780.18	1.28399		-5899.93	1.3221
						1818.62	-0.00257351								-5192.93	2.35339		-5870.23	1.2993		-5974.87	1.339
						1850.57	-0.00257311								-5271.02	2.38615		-5951.48	1.3154		-6067.96	1.3562
						1882.49	-0.0025727								-5352.16	2.41869		-6038.52	1.3306		-6155.06	1.37415
						1914.45	-0.00257363								-5436.32	2.45142		-6131.57	1.34771		-6236.15	1.3914
						1937.41	-0.00257334								-5520.13	2.48374		-6215.62	1.36452		-6320.17	1.40805
						1977.42	-0.00257283								-5601.33	2.51581		-6299.67	1.37989		-6407.37	1.4259
						2021.38	-0.00257361								-5682.27	2.54775		-6380.74	1.39548		-6491.42	1.444
						2064.39	-0.00257306								-5769.5	2.57969		-6464.88	1.41081		-6572.35	1.4608
						2093.53	-0.00257269								-5847.25	2.61178		-6548.89	1.42586		-6650.41	1.47735
						2121.47	-0.00257367								-5934.27	2.64332		-6633.02	1.44131		-6740.41	1.49415
						2158.41	-0.0025732								-6018.27	2.67545		-6726	1.45854		-6821.53	1.51105
						2194.42	-0.00257275								-6099.29	2.70651		-6807.02	1.4742		-6905.54	1.5309
						2227.41	-0.00257366								-6183.61	2.73735		-6888.06	1.4891		-6983.57	1.55005
						2266.36	-0.00257317								-6261.72	2.76859		-6969.18	1.50392		-7070.65	1.5666
						2292.29	-0.00257284								-6348.56	2.79926		-7101.1	1.52574		-7151.54	1.58345
						2330.23	-0.00257236								-6426.81	2.83046		-7209.06	1.54684		-7244.68	1.6009
						2369.18	-0.00257319								-6510.76	2.86106		-7287.27	1.56139		-7325.75	1.6189
						2403.14	-0.00257276								-6591.78	2.89117		-7371.27	1.57709		-7409.9	1.63545
						2425.2	-0.00257248								-6672.79	2.92155		-7458.45	1.59221		-7493.88	1.65185
						2463.14	-0.00257334								-6759.86	2.95189		-7542.46	1.60762		-7580.9	1.6691
						2495.05	-0.00257293								-6840.87	2.98204		-7620.49	1.62289		-7670.86	1.68725
						2525.96	-0.00257254								-6924.93	3.01176		-7704.37	1.63783		-7749.12	1.704
						2569.9	-0.00257331								-7006.03	3.0417		-7785.46	1.65289		-7836.01	1.72055
						2604.9	-0.00257287								-7087.14	3.07084		-7872.5	1.66817		-7919.79	1.73705
						2627.9	-0.00257258								-7171.15	3.10009		-7971.38	1.68634		-8000.9	1.7536
						2663.87	-0.00257212								-7255.06	3.12541		-8055.44	1.70111		-8087.92	1.7699
						2693.81	-0.00257307								-7339.27	3.15138		-8136.33	1.71581		-8165.93	1.78625
						2728.76	-0.00257263								-7429.24	3.17758		-8214.3	1.73088		-8246.83	1.80255
						2765.71	-0.00257216								-7510.61	3.20025		-8301.45	1.74601		-8330.93	1.81915
						2797.7	-0.00257309								-7591.28	3.22567		-8400.37	1.76085		-8420.89	1.83565
						2828.71	-0.0025727								-7672.37	3.25201		-8538.61	1.78845		-8498.88	1.85215
						2866.66	-0.00257221								-7756.36	3.27922		-8619.55	1.80408		-8582.89	1.8683
						2901.78	-0.0025731								-7843.31	3.30724		-8715.59	1.81917		-8660.97	1.88475
						2932.85	-0.00257271								-7930.23	3.33627		-8796.58	1.83439		-8745.13	1.90145
						2968.84	-0.00257225								-8011.45	3.36377		-8892.7	1.85013		-8832.09	1.91795
						2996.44	-0.0025719								-8092.52	3.39047		-8982.76	1.86632		-8916.12	1.935
															-8179.33	3.41682		-9070.01	1.88268		-9000.31	1.9515
															-8272.52	3.44497		-9157.24	1.89785		-9081.49	1.968
															-8350.22	3.47029		-9235.37	1.91268		-9165.76	1.9842
															-8428.61	3.49445		-9319.47	1.92725		-9255.8	2.0014
															-8512.44	3.51746		-9409.43	1.94224		-9336.76	2.0182
															-8599.6	3.53928		-9502.48	1.95839		-9414.93	2.03515
															-8677.75	3.56068		-9595.6	1.97441		-9498.84	2.05155
															-8767.52	3.57957		-9682.6	1.99129		-9598.09	2.0698
															-8845.51	3.59749		-9769.55	2.00578		-9687.87	2.0888
															-8932.72	3.61384		-9847.72	2.02033		-9771.99	2.10505
															-9013.78	3.62862		-9940.61	2.03463		-9853.2	2.1211
															-9097.99	3.64286		-10021.7	2.05034		-9937.13	2.13735
															-9188.18	3.65539		-10105.8	2.06471		-10021.1	2.1535
															-9263.28	3.66701		-10186.6	2.07869		-10102.1	2.1695
															-9344.36	3.67687		-10270.6	2.09362		-10189.1	2.18575
															-9431.54	3.68593		-10354.6	2.10772		-10266.9	2.2017
															-9512.37	3.69384		-10432.5	2.12223		-10351	2.21765
															-9614.52	3.70225		-10528.6	2.13772		-10431.8	2.2337
															-9692.49	3.70893		-10627.5	2.15297		-10515.9	2.2498
															-9776.63	3.7143		-10741.6	2.17317		-10597	2.266
															-9857.57	3.7196		-10822.6	2.18803		-10677.8	2.28235
															-9941.63	3.72424		-10912.7	2.20294		-10765	2.29865
															-10028.6	3.72863		-10990.8	2.21729		-10848.9	2.31485
															-10103.6	3.73257		-11080.7	2.23173		-10930.1	2.33125
															-10190.5	3.73612		-11170.7	2.2468		-11014.5	2.34715
															-10271.5	3.73934		-11266.6	2.26394		-11092.2	2.3631
															-10358.3	3.7422		-11347.6	2.278		-11182	2.3794
															-10439.5	3.74487		-11431.6	2.29213		-11260.2	2.39535
															-10523.4	3.74783		-11512.7	2.30571		-11344.1	2.41145
															-10601.4	3.74999		-11602.7	2.31971		-11425.1	2.4274
															-10688.4	3.75206		-11686.7	2.33372		-11511.8	2.44355
															-10772.5	3.75434		-11782.6	2.35038		-11596.3	2.4593
															-10856.6	3.75603		-11863.8	2.36512		-11677	2.47565
															-10931.7	3.75793		-11947.9	2.37913		-11758	2.4917
															-11018.5	3.75979		-12022.8	2.39293		-11842.3	2.50795
															-11099.6	3.76117		-12112.9	2.40664		-11923.2	2.5239
															-11186.7	3.76268		-12203	2.4202		-12007.2	2.53975
															-11273.7	3.76403		-12286.8	2.43377		-12085.3	2.55565
															-11351.7	3.76559		-12367.9	2.44791		-12172.4	2.57135
															-11435.6	3.76699		-12448.8	2.46146		-12256.4	2.5874
															-11516.6	3.76837		-12532.7	2.47503		-12343.5	2.60355
															-11597.7	3.7694		-12619.8	2.48891		-12429.8	2.6214
															-11687.6	3.77049		-12703.6	2.50277		-12513.9	2.6375
															-11768.6	3.77139		-12787.7	2.51738		-12591.9	2.6531
															-11846.7	3.77259		-12868.8	2.53072		-12676.1	2.66895
															-11933.7	3.77353		-12952.9	2.54473		-12760.1	2.6848
															-12008.8	3.77439		-13033.8	2.55788		-12850	2.7017
															-12098.9	3.77544		-13117.7	2.57121		-12924.9	2.7181
															-12179.8	3.77646		-13210.7	2.58547		-13012	2.7339
															-12263.8	3.77723		-13300.8	2.60091		-13096.4	2.7501
															-12344.9	3.77825		-13387.9	2.61407		-13183.3	2.7656
															-12431.9	3.77892		-13462.8	2.62743		-13282.1	2.78495
															-12512.7	3.77966		-13553.2	2.64058		-13360.3	2.8007
															-12599.7	3.78057		-13628.2	2.65391		-13447.3	2.81655
															-12680.6	3.78111		-13718.4	2.66738		-13525.1	2.833
															-12761.7	3.78169		-13796.5	2.68061		-13612.6	2.84865
															-12845.5	3.78278		-13880.5	2.69326		-13687.7	2.86425
															-12926.6	3.78308		-13964.6	2.70624		-13777.7	2.88005
															-13013.6	3.78375		-14045.4	2.71954		-13855.7	2.8956
															-13091.7	3.78455		-14126.6	2.73192		-13942.6	2.9112
															-13175.7	3.78515		-14213.5	2.74528		-14023.7	2.9269
															-13256.8	3.78593		-14288.6	2.75792		-14107.9	2.9426
															-13340.7	3.78638		-14375.6	2.77169		-14188.8	2.95815
															-13424.7	3.78686		-14459.5	2.78382		-14269.9	2.97385
															-13508.7	3.78711		-14543.7	2.79615		-14354	2.98975
															-13584.1	3.78792		-14630.5	2.80996		-14437.9	3.00525
															-13671.1	3.78819		-14708.5	2.82215		-14518.9	3.0206
															-13752.4	3.78925		-14789.3	2.83441		-14599.8	3.03635
															-13839.2	3.7894		-14873.5	2.8471		-14680.9	3.05145
															-13920.5	3.79006		-14960.6	2.85971		-14770.8	3.06705
															-14001.5	3.79044		-15041.4	2.87193		-14848.7	3.08235
															-14079.4	3.79056		-15122.4	2.88435		-14932.7	3.09795
															-14169.6	3.79085		-15203.5	2.89638		-15013.8	3.1133
															-14250.5	3.79143		-15284.6	2.90868		-15097.8	3.12875
															-14334.6	3.79168		-15368.3	2.92073		-15181.7	3.1441
															-14409.5	3.79246		-15458.5	2.93268		-15262.7	3.1594
															-14496.6	3.79244		-15536.4	2.94476		-15340.9	3.17495
															-14574.6	3.79304		-15620.4	2.95709		-15427.8	3.1903
															-14661.6	3.79343		-15713.7	2.96959		-15508.7	3.20575
															-14742.5	3.79381		-15794.6	2.9811		-15610.8	3.22285
															-14829.4	3.79412		-15884.5	2.99297		-15697.9	3.2406
															-14910.5	3.79414		-15968.6	3.00502		-15775.7	3.2557
															-14994.3	3.79475		-16049.5	3.01592		-15862.9	3.2712
															-15075.3	3.79493		-16133.6	3.02674		-15943.9	3.28615
															-15162.4	3.79504		-16208.8	3.03746		-16027.9	3.3018
															-15243.2	3.79558		-16295.8	3.0485		-16106	3.317
															-15324.5	3.79568		-16382.8	3.05854		-16192.9	3.3322
															-15411.4	3.79623		-16464	3.06881		-16277	3.3473
															-15492.5	3.79645		-16542.1	3.07904		-16358.1	3.36235
															-15576.5	3.79685		-16629.1	3.08864		-16448.3	3.37785
															-15663.5	3.79732		-16704.3	3.09788		-16523.4	3.3928
															-15768.4	3.7978		-16797.1	3.10691		-16607.3	3.4079
															-15849.5	3.79762		-16881.5	3.11576		-16688.5	3.4229
															-15933.5	3.79834		-16959.3	3.12435		-16781.4	3.43775
															-16017.6	3.79851		-17040.2	3.13205		-16874.7	3.4565
															-16098.5	3.79837		-17127.3	3.1395		-16958.5	3.47165
															-16191.6	3.79844		-17214.4	3.1463		-17039.5	3.4865
															-16269.7	3.79868		-17298.3	3.15247		-17129.5	3.5017
															-16356.8	3.79902		-17376.5	3.1585		-17213.6	3.5163
															-16437.9	3.79921		-17463.5	3.16351		-17291.5	3.5311
															-16521.9	3.79961		-17541.6	3.1683		-17372.7	3.54575
															-16600.1	3.79957		-17628.6	3.17258		-17453.8	3.5606
															-16690.2	3.79966		-17706.7	3.17661		-17543.7	3.5749
															-16768.3	3.79966		-17787.8	3.1802		-17631.1	3.59
															-16855.3	3.80016		-17875	3.18324		-17709.1	3.60445
															-16942.3	3.80031		-17956.1	3.1861		-17793.1	3.61875
															-17026.3	3.80079		-18037.3	3.18908		-17874.3	3.6328
															-17107.2	3.8009		-18124	3.19121		-17967.3	3.6477
															-17185.2	3.80098		-18205.2	3.19331		-18054.2	3.66295
															-17272.3	3.80124		-18286.2	3.19501		-18135.4	3.67665
															-17356.4	3.80113		-18370.6	3.19658		-18219.5	3.6902
															-17437.4	3.80175		-18454.4	3.19824		-18300.5	3.70375
															-17524.6	3.80138		-18538.5	3.19965		-18387.5	3.71695
															-17602.7	3.80138		-18622.3	3.2007		-18468.5	3.72985
															-17680.7	3.8017		-18703.6	3.20188		-18549.6	3.74255
															-17770.8	3.80198		-18784.8	3.20322		-18633.8	3.7547
															-17851.9	3.80205		-18865.9	3.20357		-18730	3.7667
															-17935.9	3.80233		-18952.8	3.20437		-18816.9	3.77995
															-18014	3.80237		-19031	3.2052		-18895.1	3.7909
															-18101.1	3.80228		-19117.9	3.20553		-18979	3.8012
															-18185.1	3.80272		-19196	3.20612		-19069.2	3.8108
															-18269.2	3.80256		-19280	3.20689		-19150.2	3.81975
															-18347.2	3.80301		-19367	3.20721		-19225.2	3.82775
															-18431.4	3.80277		-19448.1	3.20772		-19315	3.83505
															-18515.4	3.80297		-19526	3.20847		-19390.1	3.8418
															-18602.6	3.8034		-19613.1	3.20899		-19480.1	3.84775
															-18689.6	3.80346		-19697.1	3.20932		-19558.3	3.8526
															-18779.7	3.80347		-19778.2	3.20995		-19642.2	3.85725
															-18854.7	3.80377		-19865.3	3.20947		-19726.3	3.86105
															-18941.8	3.80356		-19943.4	3.20986		-19807.5	3.8647
															-19019.9	3.80408		-20024.4	3.21024		-19888.4	3.8677
															-19110	3.80404		-20108.5	3.21033		-19975.6	3.8703
															-19191	3.80415		-20189.6	3.21068		-20053.7	3.87275
															-19272.1	3.80389		-20276.6	3.21112		-20137.8	3.8747
															-19352.9	3.80431		-20354.7	3.21119		-20218.8	3.87645
															-19439.9	3.8039		-20441.9	3.21143		-20305.8	3.878
															-19524	3.80418		-20523	3.2117		-20389.9	3.8794
															-19617	3.80481		-20606.9	3.21123		-20471	3.8808
															-19695	3.80437		-20688	3.21165		-20552	3.8817
															-19779	3.80438		-20772.1	3.21174		-20636.2	3.88285
															-19863.2	3.80454		-20856.2	3.21156		-20732.1	3.8837
															-19947.4	3.80466		-20937.2	3.21202		-20819.2	3.88455
															-20034.4	3.80457		-21021.3	3.21175		-20891.1	3.8854
															-20112.5	3.80465		-21102.4	3.21189		-20981.4	3.88615
															-20193.5	3.80487		-21189.5	3.21214		-21059.4	3.88685
															-20277.6	3.80448		-21267.5	3.21217		-21155.6	3.88745
															-20370.8	3.80494		-21351.6	3.21222		-21236.6	3.888
															-20454.9	3.80487		-21432.7	3.21256		-21311.7	3.88855
															-20532.8	3.80507		-21522.6	3.21292		-21398.7	3.88875
															-20616.8	3.80519		-21603.7	3.21226		-21479.7	3.88955
															-20701	3.80516		-21687.7	3.21247		-21581.7	3.8902
															-20785	3.80508		-21771.7	3.21293		-21665.6	3.8909
															-20863	3.80512		-21852.7	3.21267		-21746.8	3.89115
															-20950.1	3.80527		-21942.7	3.21218		-21824.6	3.89155
															-21034.5	3.80499		-22020.8	3.21269		-21914.8	3.892
															-21115.5	3.80541		-22104.9	3.21263		-22001.9	3.89245
															-21202.5	3.80512		-22189.1	3.21268		-22086.1	3.8927
															-21277.6	3.80542		-22267	3.21291		-22167.1	3.89325
															-21361.7	3.8057		-22351.2	3.21268		-22251.2	3.89365
															-21451.5	3.80559		-22438.2	3.21237		-22332.2	3.89415
															-21532.4	3.80513		-22522.1	3.21254		-22422.2	3.89445
															-21616.6	3.80542		-22603.4	3.21248		-22500.4	3.89475
															-21703.7	3.8056		-22681.4	3.21239		-22581.4	3.89515
															-21781.7	3.80548		-22768.7	3.21255		-22662.6	3.8953
															-21862.7	3.80551		-22852.7	3.21301		-22749.7	3.8956
															-21943.6	3.80557		-22939.8	3.21217		-22833.8	3.8958
															-22033.8	3.80546		-23024	3.21222		-22914.8	3.89605
															-22120.9	3.80548		-23104.8	3.21244		-22992.9	3.89615
															-22202	3.80546		-23194.9	3.2124		-23079.9	3.8962
															-22283.1	3.80533		-23273.1	3.21251		-23161.1	3.8968
															-22370.1	3.80547		-23354.2	3.21173		-23248.3	3.89725
															-22451.1	3.80553		-23444.3	3.21197		-23326.3	3.89765
															-22532.3	3.8056		-23522.5	3.21244		-23413.3	3.898
															-22616.4	3.8056		-23606.4	3.21193		-23497.3	3.8982
															-22694.5	3.806		-23687.5	3.21191		-23587.5	3.8984
															-22778.6	3.80548		-23768.5	3.21225		-23671.5	3.89865
															-22868.7	3.80513		-23852.5	3.21195		-23758.5	3.8991
															-22946.8	3.80549		-23939.4	3.21207		-23833.4	3.89915
															-23024.9	3.80569		-24014.4	3.21159		-23917.6	3.8996
															-23115	3.8053		-24101.4	3.2116		-23998.4	3.8997
															-23192.9	3.8059		-24188.5	3.21156		-24088.5	3.89995
															-23277.2	3.80534		-24272.6	3.21165		-24163.6	3.9002
															-23361.2	3.80539		-24353.7	3.21167		-24253.7	3.9004
															-23445.3	3.80539		-24437.7	3.21121		-24328.6	3.90065
															-23523.4	3.80575		-24521.9	3.21114		-24418.8	3.9009
															-23607.4	3.80532		-24599.9	3.21117		-24493.9	3.901
															-23697.4	3.8054		-24687.1	3.21085		-24583.9	3.90145
															-23775.5	3.80529		-24768	3.21096		-24662	3.90145
															-23862.5	3.80551		-24901.9	3.21105		-24749.1	3.9015
															-23940.5	3.80559		-25002	3.21065		-24824.1	3.9017
															-24021.5	3.80562					-25001.4	3.9018
															-24108.5	3.80564
															-24192.6	3.80512
															-24288.5	3.80526
															-24375.8	3.8052
															-24459.9	3.80508
															-24543.9	3.80509
															-24628	3.80473
															-24715	3.8048
															-24799	3.80496
															-24973.2	3.80457
															-25001.9	3.80488

## Sheet: Fig.2
Fig.2abe					Fig.2c			Fig.2df				Fig.2g							Fig.2h
x	Ms (emu/cc)	dampinglike torque efficiency	DL torque err		T (K)	Ms (emu/cc)		T (K)	Ms (emu/cc)	dampinglike torque efficiency		f(GHz)	deltaH(10^4 Oe)	f(GHz)	deltaH(10^4 Oe)	f(GHz)	deltaH(10^4 Oe)		x	Geff (10^15/ m2ohm)	Geff-err		T (K)	Geff (10^15/ m2ohm)	Geff-err
0.3	229.203	0.103722	0.000268099		3.99982	105.27		350	176.893	0.171284		5	0.00103	19	0.00499	6	0.00173		0.59	0.30026	0.0082		25	0.317603	0.0251219
0.4	124.827	0.0811556	--		10.0001	103.985		325	203	0.193304		6	0.0012	18	0.00472	10	0.00265		0.5	0.32731	0.01017		50	0.338996	0.0440841
0.43	101.672	0.0382939	--		19.9996	104.088		300	220.07	0.188675		7	0.00136	17	0.00447	11	0.00289		0.61	0.29619	0.01087		75	0.305892	0.0284655
0.5	47	0.0537515	-0.00188574		20.0014	104.194		275	213.4	0.157034		8	0.00154	16	0.00422	12	0.00313		0.75	0.29335	0.01077		100	0.289694	0.014132
0.55	135.244	0.115231	-0.0038105		30.0673	105.572		250	208.172	0.128133		9	0.00172	15	0.00398	13	0.00337		0.85	0.27484	0.04371		125	0.299385	0.0131344
0.57	225.013	0.197293	-0.00631988		40.0205	108.009		225	200	0.1175		10	0.00191	14	0.00369	14	0.00361		1	0.40875	0.33908		150	0.29028	0.0111321
0.59	220.07	0.18798	-0.0101033		50.0305	111.045		200	187.803	0.0969951		11	0.00207	13	0.00345	16	0.00412		--	--	--		175	0.308334	0.0126739
0.61	310.165	0.265437	-0.0101528		60.0072	114.881		175	175	0.0697218		12	0.00225	12	0.00319	17	0.00435		0.3	1.51789	857.132		200	0.284834	0.0262615
0.75	869	0.288547	0.00292219		70.0111	119.066		150	161.088	0.0386351		13	0.00245	11	0.00296	18	0.0046		0.3	0.25476	0.10486		225	0.28367	0.0135755
0.85	1430.57	0.358387	0.00747896		80.0094	123.8		125	148	0.0351039		14	0.00262	10	0.00272	19	0.0049		0.4	0.25132	0.17216		250	0.281134	0.0114644
1	1563.02	0.381649	0.01953		90.0249	128.668		100	133.871	0.0233308		15	0.00281	9	0.00248	20	0.00505		0.43	0.3173	0.07235		275	0.26476	0.0184262
					100.024	133.871		75	122	0.0308635		16	0.00299	8	0.00225	5	0.00152						300	0.27143	0.019444
					110.074	139.127		50	111.045	0.0374956		17	0.00317	7	0.002	7	0.00197						325	0.278807	0.0169451
					120.008	144.375		25	105	0.0266235		18	0.00336	6	0.00182	8	0.00219						350	0.313474	0.0208938
					130.008	150.06						19	0.00353	5	0.00157	9	0.00241
					140.016	155.585						--				15	0.00386
					150.011	161.088
					160.019	166.825
					170.031	172.247
					180.011	177.737
					190.026	182.965
					200.019	187.803
					210.037	192.737
					220.019	197.383
					230.04	201.262
					240.012	205.058
					250.041	208.172
					260.014	210.678
					270.031	212.8
					280.023	213.907
					290.003	214.212
					300.035	213.579
					310.025	211.294
					320.046	206.953
					330.015	200.179
					340.043	190.057
					350.006	176.893
					360.017	160.753
					370.016	139.466
					380.016	114.698
					390.007	83.7689
					399.938	11.8645

## Sheet: Fig.3
	T(K)	t(s)	t err	soc (eV)	SOC/t (eV/s)	SOC/t err	Ms/(SOC*t^-1)	torque	torque err			x	t(s)	t err	soc (eV)	MsSOC/t (eV/s emu/cc)	MsSOC/t err	DL_I efficiency	DL_I-err	1/t(1/s)	1/t err
	350	6.15279e-15	3.95535e-16	0.15697	2.5512e+13	1.64005e+12	6.93373e-12	4.45738e-13	0.15526			0.3	2.20752e-15	4.14918e-16	0.218915	2.31127e-12	4.34418e-13	0.103722	--	9.91678e+13	18639226849626
	325	4.25676e-15	2.09674e-16	0.15697	3.68754e+13	1.81636e+12	5.50502e-12	2.71159e-13	0.17523			0.4	7.01499e-16	1.10691e-16	0.197554	4.43251e-13	6.99417e-14	0.0811556	--	281617033593706	4.4437e+13
	300	3.10017e-15	1.34308e-16	0.15697	5.06327e+13	2.19356e+12	4.3464e-12	1.88299e-13	0.17103			0.43	6.42674e-16	8.82293e-17	0.191146	3.41842e-13	4.69296e-14	0.0384261	--	297422760172920	4.08316e+13
	275	2.52327e-15	1.22867e-16	0.15697	6.2209e+13	3.02919e+12	3.43037e-12	1.67038e-13	0.14235			0.5	1.6894e-15	1.06886e-16	0.176193	4.50652e-13	2.85122e-14	0.0537515	-0.00188574	104293226797181	6.59851e+12
	250	1.8536e-15	7.44337e-17	0.15697	8.46837e+13	3.40057e+12	2.45823e-12	9.87132e-14	0.11615			0.55	2.06629e-15	2.08686e-16	0.165513	1.68841e-12	1.70522e-13	0.115231	-0.0038105	8.01016e+13	8.08992e+12
	225	1.63504e-15	6.66912e-17	0.15697	9.60037e+13	3.91586e+12	2.08325e-12	8.49732e-14	0.10651			0.57	2.71393e-15	1.76003e-16	0.161241	3.78731e-12	2.45613e-13	0.197293	-0.00631988	5.94123e+13	3.85299e+12
	200	1.4818e-15	6.07639e-17	0.15697	105932132108963	4.34395e+12	1.77286e-12	7.26994e-14	0.08792			0.59	3.06535e-15	2.25265e-16	0.156968	4.29762e-12	3.15822e-13	0.18798	-0.0101033	5.12074e+13	3.76312e+12
	175	1.37974e-15	5.65735e-17	0.15697	113767807660899	4.66482e+12	1.53822e-12	6.30717e-14	0.0632			0.61	3.35226e-15	2.96453e-16	0.152696	6.80929e-12	6.02171e-13	0.265437	-0.0101528	4.55502e+13	4.02817e+12
	150	1.31369e-15	5.93497e-17	0.15697	119488072001205	5.39823e+12	1.34815e-12	6.09066e-14	0.03502			0.75	3.65155e-15	2.15905e-16	0.122791	2.58423e-11	1.52797e-12	0.288547	0.00292219	3.36271e+13	1.98826e+12
	125	1.10071e-15	4.47455e-17	0.15697	142607454425318	5.79719e+12	1.03781e-12	4.21885e-14	0.03182			0.85	3.67811e-15	2.35213e-16	0.10143	5.18759e-11	3.31743e-12	0.358387	0.00747896	2.75767e+13	1.76351e+12
	100	1.09291e-15	4.73263e-17	0.15697	143625295616247	6.21939e+12	9.32082e-13	4.03619e-14	0.02115			1	3.73752e-15	4.40329e-16	0.0693889	8.41895e-11	9.91864e-12	0.381649	0.01953	1.85655e+13	2.18726e+12
	75	9.22068e-16	4.41953e-17	0.15697	170236955537064	8.15957e+12	7.16648e-13	3.43494e-14	0.02798		--	--	--	--				--	--	--	--
	50	9.56344e-16	4.42712e-17	0.15697	164135480739742	7.59818e+12	6.76543e-13	3.13186e-14	0.03399		--		--	--				--	--	--	--
	25	8.49649e-16	4.29349e-17	0.15697	184746950003388	9.33573e+12	5.68345e-13	2.87199e-14	0.02413									--
			--															--
			--															--
			--															--
			--															--
			--															--
																		--
																		--
																		--
																		--
																		--
																		--
																		--
